# Supplementary material for: A new species of the genus Opisa Boeck, 1876 (Crustacea, Amphipoda, Opisidae) and a new record for Opisatakafuminakanoi from the East Sea, South Korea
Source: Zookeys. 2021 Feb 4;1015:99–113. doi: 10.3897/zookeys.1015.60095 (PMC9848942; doi:10.3897/zookeys.1015.60095)
Supplement: XML Treatment for Opisa [file zookeys.1015.60095-treatment1.xml]

<!DOCTYPE tp:taxon-treatment
  PUBLIC "-//TaxonX//DTD Taxonomic Treatment Publishing DTD v0 20100105//EN" "tax-treatment-NSO.dtd">
<tp:taxon-treatment xmlns:tp="http://www.plazi.org/taxpub"><tp:treatment-meta><kwd-group><label>Taxon classification</label><kwd>
                <named-content content-type="kingdom">Animalia</named-content>
              </kwd><kwd>
                <named-content content-type="order">Amphipoda</named-content>
              </kwd><kwd>
                <named-content content-type="family">Opisidae</named-content>
              </kwd></kwd-group><mixed-citation publication-type="journal"><person-group><name><surname>Heo</surname><given-names>Jun-Haeng</given-names></name><name><surname>Kim</surname><given-names>Young-Hyo</given-names></name></person-group><article-title>A new species of the genus <italic><tp:taxon-name><tp:taxon-name-part taxon-name-part-type="genus" reg="Opisa">Opisa</tp:taxon-name-part></tp:taxon-name></italic> Boeck, 1876 (<tp:taxon-name><tp:taxon-name-part taxon-name-part-type="subphylum">Crustacea</tp:taxon-name-part></tp:taxon-name>, <tp:taxon-name><tp:taxon-name-part taxon-name-part-type="order">Amphipoda</tp:taxon-name-part></tp:taxon-name>, <tp:taxon-name><tp:taxon-name-part taxon-name-part-type="family">Opisidae</tp:taxon-name-part></tp:taxon-name>) and a new record for <italic><tp:taxon-name><tp:taxon-name-part taxon-name-part-type="genus" reg="Opisa">Opisa</tp:taxon-name-part><tp:taxon-name-part taxon-name-part-type="species" reg="takafuminakanoi">takafuminakanoi</tp:taxon-name-part></tp:taxon-name></italic> from the East Sea, South Korea</article-title><source>Zookeys</source><day>04</day><month>02</month><year>2021</year><volume>1015</volume><fpage>99</fpage><lpage>113</lpage><pub-id pub-id-type="doi">10.3897/zookeys.1015.60095</pub-id></mixed-citation></tp:treatment-meta><tp:nomenclature><label>Genus</label><tp:taxon-name>
              <object-id xmlns:xlink="http://www.w3.org/1999/xlink" content-type="arpha" xlink:type="simple">65C0B03A-0783-5A29-9633-7C4B532D31D7</object-id>
              <tp:taxon-name-part taxon-name-part-type="genus" reg="Opisa">Opisa</tp:taxon-name-part>
            </tp:taxon-name><tp:taxon-authority>Boeck, 1876</tp:taxon-authority></tp:nomenclature><tp:treatment-sec sec-type="type species" id="SECID0EHHAC"><title>Type species.</title><p><italic><tp:taxon-name><tp:taxon-name-part taxon-name-part-type="genus" reg="Opisa">Opisa</tp:taxon-name-part><tp:taxon-name-part taxon-name-part-type="species" reg="eschrichtii">eschrichtii</tp:taxon-name-part></tp:taxon-name></italic> Krøyer, 1842</p></tp:treatment-sec></tp:taxon-treatment>
