# Supplementary material for: A new species of the genus Opisa Boeck, 1876 (Crustacea, Amphipoda, Opisidae) and a new record for Opisatakafuminakanoi from the East Sea, South Korea
Source: Zookeys. 2021 Feb 4;1015:99–113. doi: 10.3897/zookeys.1015.60095 (PMC9848942; doi:10.3897/zookeys.1015.60095)
Supplement: XML Treatment for Opisa parvimana [file zookeys.1015.60095-treatment2.xml]

<!DOCTYPE tp:taxon-treatment
  PUBLIC "-//TaxonX//DTD Taxonomic Treatment Publishing DTD v0 20100105//EN" "tax-treatment-NSO.dtd">
<tp:taxon-treatment xmlns:tp="http://www.plazi.org/taxpub"><tp:treatment-meta><kwd-group><label>Taxon classification</label><kwd>
                <named-content content-type="kingdom">Animalia</named-content>
              </kwd><kwd>
                <named-content content-type="order">Amphipoda</named-content>
              </kwd><kwd>
                <named-content content-type="family">Opisidae</named-content>
              </kwd></kwd-group><mixed-citation publication-type="journal"><person-group><name><surname>Heo</surname><given-names>Jun-Haeng</given-names></name><name><surname>Kim</surname><given-names>Young-Hyo</given-names></name></person-group><article-title>A new species of the genus <italic><tp:taxon-name><tp:taxon-name-part taxon-name-part-type="genus" reg="Opisa">Opisa</tp:taxon-name-part></tp:taxon-name></italic> Boeck, 1876 (<tp:taxon-name><tp:taxon-name-part taxon-name-part-type="subphylum">Crustacea</tp:taxon-name-part></tp:taxon-name>, <tp:taxon-name><tp:taxon-name-part taxon-name-part-type="order">Amphipoda</tp:taxon-name-part></tp:taxon-name>, <tp:taxon-name><tp:taxon-name-part taxon-name-part-type="family">Opisidae</tp:taxon-name-part></tp:taxon-name>) and a new record for <italic><tp:taxon-name><tp:taxon-name-part taxon-name-part-type="genus" reg="Opisa">Opisa</tp:taxon-name-part><tp:taxon-name-part taxon-name-part-type="species" reg="takafuminakanoi">takafuminakanoi</tp:taxon-name-part></tp:taxon-name></italic> from the East Sea, South Korea</article-title><source>Zookeys</source><day>04</day><month>02</month><year>2021</year><volume>1015</volume><fpage>99</fpage><lpage>113</lpage><pub-id pub-id-type="doi">10.3897/zookeys.1015.60095</pub-id></mixed-citation></tp:treatment-meta><tp:nomenclature><tp:taxon-name>
              <object-id xmlns:xlink="http://www.w3.org/1999/xlink" content-type="arpha" xlink:type="simple">99E6F2BC-DD22-554F-9117-DB2FC86E6C9A</object-id>
              <tp:taxon-name-part taxon-name-part-type="genus" reg="Opisa">Opisa</tp:taxon-name-part>
              <tp:taxon-name-part taxon-name-part-type="species" reg="parvimana">parvimana</tp:taxon-name-part>
              <object-id xmlns:xlink="http://www.w3.org/1999/xlink" content-type="zoobank" xlink:type="simple">http://zoobank.org/104C5232-D9FA-4CD4-9E9C-110894AF0FAC</object-id>
            </tp:taxon-name><tp:taxon-status xmlns:xlink="http://www.w3.org/1999/xlink" xlink:type="simple">sp. nov.</tp:taxon-status></tp:nomenclature><tp:treatment-sec sec-type="type material" id="SECID0EAJAC"><title>Type material.</title><p><bold><italic>Holotype</italic></bold>, male, 8.3 mm, <abbrev xmlns:xlink="http://www.w3.org/1999/xlink" content-type="institution" xlink:title="the Marine Amphipoda Resources Bank of Korea" id="ABBRID0ELJAC" xlink:type="simple">MARBK</abbrev>-300 and female, 7.2 mm, <abbrev xmlns:xlink="http://www.w3.org/1999/xlink" content-type="institution" xlink:title="the Marine Amphipoda Resources Bank of Korea" id="ABBRID0EQJAC" xlink:type="simple">MARBK</abbrev>-301, South Korea: Namae Port, Yangyang-gun, Gangwon-do, <named-content xmlns:xlink="http://www.w3.org/1999/xlink" content-type="dwc:verbatimCoordinates" xlink:type="simple"><named-content content-type="geo-json" specific-use="{&#34;type&#34;:&#34;Point&#34;,&#34;coordinates&#34;:[128.786667,37.942222]}" id="NCID0EYJAC" xlink:type="simple">37°56'32"N, 128°47'12"E</named-content></named-content>, Y.H. Kim, 21 December 2007. <bold><italic>Paratypes</italic></bold> (one male, one female, <abbrev xmlns:xlink="http://www.w3.org/1999/xlink" content-type="institution" xlink:title="the Marine Amphipoda Resources Bank of Korea" id="ABBRID0EAKAC" xlink:type="simple">MARBK</abbrev>-302), same station data as holotype.</p></tp:treatment-sec><tp:treatment-sec sec-type="diagnosis" id="SECID0EFKAC"><title>Diagnosis.</title><p>Lateral cephalic lobe subacutely projecting. Mouthparts forming quadrate bundle. Antenna 1, callynophore well developed; flagellum short, 3–5 articles with calceoli in male. Antenna 2, flagellum elongated, with calceoli in male. Upper lip, epistome normal. Mandible, molar setose, left lacinia mobilis blunt. Maxilla 1, outer plate with 11 dentate spine-teeth in an 8/3 crown arrangement. Gnathopod 1, palm straight, armed with a row of 12 blunt robust setae and 1 slender seta, defined by short and subacute process. Uropods 1–2, each ramus with distinct notch with inserted robust setae. Uropod 3, outer ramus biarticulate, longer than inner ramus. Telson cleft.</p></tp:treatment-sec><tp:treatment-sec sec-type="description" id="SECID0EKKAC"><title>Description.</title><p><italic>Holotype</italic>, <italic>adult male</italic>: body (Figs <xref ref-type="fig" rid="F1">1A</xref>, <xref ref-type="fig" rid="F2">2A</xref>) dorsally smooth, 8.3 mm long. Head, lateral cephalic lobe subacute, triangular, slightly concave ventrally; eye large, reniform, black. Epimeron 1 posterior margin smooth and concave; epimeron 2 posteroventral corner right angled; epimeron 3 posteroventral corner rounded. Urosomite 1 with mid-dorsal depression and dorsal carina.</p><fig id="F1" position="float" orientation="portrait"><object-id xmlns:xlink="http://www.w3.org/1999/xlink" content-type="doi" xlink:type="simple">10.3897/zookeys.1015.60095.figure1</object-id><object-id xmlns:xlink="http://www.w3.org/1999/xlink" content-type="zenodo_dep_id" xlink:type="simple">4536758</object-id><object-id xmlns:xlink="http://www.w3.org/1999/xlink" content-type="arpha" xlink:type="simple">1B437EC9-ED97-55B2-9D4D-F0B5A3BEDBB6</object-id><label>Figure 1.</label><caption><p><italic><tp:taxon-name><tp:taxon-name-part taxon-name-part-type="genus" reg="Opisa">Opisa</tp:taxon-name-part><tp:taxon-name-part taxon-name-part-type="species" reg="parvimana">parvimana</tp:taxon-name-part></tp:taxon-name></italic> sp. nov. <bold>A</bold> adult male, <abbrev xmlns:xlink="http://www.w3.org/1999/xlink" content-type="institution" xlink:title="the Marine Amphipoda Resources Bank of Korea" id="ABBRID0ERLAC" xlink:type="simple">MARBK</abbrev>-300, 8.3 mm, habitus <bold>B</bold> adult female, <abbrev xmlns:xlink="http://www.w3.org/1999/xlink" content-type="institution" xlink:title="the Marine Amphipoda Resources Bank of Korea" id="ABBRID0EYLAC" xlink:type="simple">MARBK</abbrev>-301, 7.2 mm, habitus. Scale bars: 1.0 mm (<bold>A, B</bold>).</p></caption><graphic xmlns:xlink="http://www.w3.org/1999/xlink" xlink:href="zookeys-1015-099_article-60095__-g001.jpg" position="float" orientation="portrait" xlink:type="simple" id="oo_505276.jpg"><uri content-type="original_file" xlink:type="simple">https://binary.pensoft.net/fig/505276</uri></graphic></fig><p>Antenna 1 (Fig. <xref ref-type="fig" rid="F2">2B</xref>) short, 1.29× head; peduncular article 1 much longer than peduncular articles 2–3 combined, with a row of 10 penicillate setae dorsally; length ratio of peduncular articles 1–3 = 1.00 : 0.28 : 0.17; flagellum 9-articulate, 0.86× shorter than peduncular articles, with 2-field callynophore, calceoli on flagellum articles 3–5; accessory flagellum 5-articulate, article 1 rather elongated.</p><fig id="F2" position="float" orientation="portrait"><object-id xmlns:xlink="http://www.w3.org/1999/xlink" content-type="doi" xlink:type="simple">10.3897/zookeys.1015.60095.figure2</object-id><object-id xmlns:xlink="http://www.w3.org/1999/xlink" content-type="zenodo_dep_id" xlink:type="simple">4536760</object-id><object-id xmlns:xlink="http://www.w3.org/1999/xlink" content-type="arpha" xlink:type="simple">6C59C23D-0E4A-5EDF-8F36-47B8687FAFB9</object-id><label>Figure 2.</label><caption><p><italic><tp:taxon-name><tp:taxon-name-part taxon-name-part-type="genus" reg="Opisa">Opisa</tp:taxon-name-part><tp:taxon-name-part taxon-name-part-type="species" reg="parvimana">parvimana</tp:taxon-name-part></tp:taxon-name></italic> sp. nov. holotype, adult male, <abbrev xmlns:xlink="http://www.w3.org/1999/xlink" content-type="institution" xlink:title="the Marine Amphipoda Resources Bank of Korea" id="ABBRID0E4MAC" xlink:type="simple">MARBK</abbrev>-300, 8.3 mm <bold>A</bold> habitus <bold>B</bold> antenna 1 <bold>C</bold> antenna 2 <bold>D</bold> lower lip <bold>E</bold> left mandible <bold>F</bold> right mandible <bold>G</bold> maxilla 1 <bold>H</bold> maxilla 2 <bold>I</bold> maxilliped <bold>J</bold> gnathopod 1. Scale bars: 1.0 mm (<bold>A</bold>), 0.2 mm (<bold>B, C</bold>), 0.1 mm (<bold>D–I</bold>), 0.4 mm (<bold>J</bold>).</p></caption><graphic xmlns:xlink="http://www.w3.org/1999/xlink" xlink:href="zookeys-1015-099_article-60095__-g002.jpg" position="float" orientation="portrait" xlink:type="simple" id="oo_505277.jpg"><uri content-type="original_file" xlink:type="simple">https://binary.pensoft.net/fig/505277</uri></graphic></fig><p>Antenna 2 (Fig. <xref ref-type="fig" rid="F2">2C</xref>) slender, elongated, 0.61× body; peduncular article 4 shorter than peduncular article 5, with a row of short setae dorsally, 2 penicillate setae and unequal simple setae anterodistally, 5 penicillate setae ventrally; peduncular article 5 with simple setae dorsally, 4 penicillate setae ventrally; flagellum 55-articulate, calceoli on flagellum articles, some articles missing the calceoli.</p><p>Lower lip (Fig. <xref ref-type="fig" rid="F2">2D</xref>), inner lobes distinct, oval, with pubescence distally; outer lobe with pubescence on distal and medial margins; mandibular lobes elongated.</p><p>Left mandible (Fig. <xref ref-type="fig" rid="F2">2E</xref>), incisor simple, smooth, with a blunt tooth; lacinia mobilis blunt; accessory setal row with 3 robust setae; molar setose, not triturative, as a rounded lobe.</p><p>Right mandible (Fig. <xref ref-type="fig" rid="F2">2F</xref>), incisor smooth, with a blunt tooth; lacinia mobilis absent; accessory setal row with 3 robust setae; palp 3-articulate, attached proximal to molar; article 1 unarmed, short, 0.58× article 3; article 2 longest, with 7 A2-setae; article 3 weakly falcate, 0.88× article 2, with 11 D3-setae and 3 E3-setae.</p><p>Maxilla 1 (Fig. <xref ref-type="fig" rid="F2">2G</xref>), inner plate slender, subrectangular, with 1 pectinate and 1 simple setae apically and setules on outer margin; outer plate with 11 dentate spine-teeth; palp biarticulate, proximal article short, distal article expanded, with 2 slender setae and 6 blunt robust setae apically.</p><p>Maxilla 2 (Fig. <xref ref-type="fig" rid="F2">2H</xref>), inner plate slender, slightly shorter than outer, with 11 apical setae and 1 pectinate seta mediodistally, medial margin with pubescence; outer plate 1.08× longer than inner one, with 13 simple setae distally.</p><p>Maxilliped (Fig. <xref ref-type="fig" rid="F2">2I</xref>), inner plate rectangular, with 3 pectinate setae medially, apical margin with 2 unequal simple setae and 2 blunt robust setae; outer plate moderately expanded, not reaching distal end of article 3 of palp, with 8 blunt robust setae on inner margin and 7 short simple setae medially; palp 4-articulate, article 1 slightly shorter than article 2, with 1 simple seta on inner margin; article 2 with 7 simple setae on inner margin; article 3 slightly shorter than article 2, with simple setae on inner and distal margins; article 4 falcate, 0.47× shorter than article 3.</p><p>Gnathopod 1 (Fig. <xref ref-type="fig" rid="F2">2J</xref>), coxa rounded anterodistally; basis subrectangular, bulge anterodistally; ischium elongated, 0.37 as long as basis, with 1 simple seta posteriorly; carpus unarmed, slightly expanded posteriorly; propodus subequal in length to carpus, ovate, rounded and smooth posteriorly, palm straight, armed with a row of 12 blunt robust setae and 1 slender seta, defined by short and subacute process, with 2 robust setae subapically; dactylus falcate, stout, inner margin evenly dentate.</p><p>Gnathopod 2 (Fig. <xref ref-type="fig" rid="F3">3A</xref>), coxa subrectangular, slightly widening distally, width 0.49× length; basis slender, elongated, with 1 simple seta anterodistally; ischium elongated, 0.74× carpus, anterior and posterior margins each with 2 simple setae; merus 0.60× ischium, with patch of setules posteriorly and 4 unequal simple setae posterodistally; carpus, posterodistal margin surface with patch of setules, with unequal setae each distal margins, 0.57× basis, posterior margin slightly convex; propodus short, length 2.00× width, subquadrate, surface covered by setules, with cluster of setae anterodistally, palm slightly oblique, with setules, defined by 1 tiny blunt seta posterodistally; dactylus falcate, short, with accessory tooth.</p><fig id="F3" position="float" orientation="portrait"><object-id xmlns:xlink="http://www.w3.org/1999/xlink" content-type="doi" xlink:type="simple">10.3897/zookeys.1015.60095.figure3</object-id><object-id xmlns:xlink="http://www.w3.org/1999/xlink" content-type="zenodo_dep_id" xlink:type="simple">4536762</object-id><object-id xmlns:xlink="http://www.w3.org/1999/xlink" content-type="arpha" xlink:type="simple">1EE6EDC2-5859-5876-B822-55B6A444F59F</object-id><label>Figure 3.</label><caption><p><italic><tp:taxon-name><tp:taxon-name-part taxon-name-part-type="genus" reg="Opisa">Opisa</tp:taxon-name-part><tp:taxon-name-part taxon-name-part-type="species" reg="parvimana">parvimana</tp:taxon-name-part></tp:taxon-name></italic> sp. nov. holotype, adult male, <abbrev xmlns:xlink="http://www.w3.org/1999/xlink" content-type="institution" xlink:title="the Marine Amphipoda Resources Bank of Korea" id="ABBRID0ENAAE" xlink:type="simple">MARBK</abbrev>-300, 8.3 mm <bold>A</bold> gnathopod 2 <bold>B</bold> pereopod 3 <bold>C</bold> pereopod 4 <bold>D</bold> pereopod 5 <bold>E</bold> pereopod 6 <bold>F</bold> pereopod 7 <bold>G</bold> uropod 1 <bold>H</bold> uropod 2 <bold>I</bold> uropod 3 <bold>J</bold> telson. Scale bars: 0.4 mm (<bold>A–G</bold>), 0.1 mm (<bold>H–J</bold>).</p></caption><graphic xmlns:xlink="http://www.w3.org/1999/xlink" xlink:href="zookeys-1015-099_article-60095__-g003.jpg" position="float" orientation="portrait" xlink:type="simple" id="oo_505278.jpg"><uri content-type="original_file" xlink:type="simple">https://binary.pensoft.net/fig/505278</uri></graphic></fig><p>Pereopod 3 (Fig. <xref ref-type="fig" rid="F3">3B</xref>), coxa similar to that of gnathopod 2, but slightly more widening distally, width 0.49× length; basis slender, with 2 simple setae posterodistally; ischium short, 0.19× basis, with 2 unequal simple setae posterodistally; merus subequal in length to carpus, slightly produced anterodistally, with 1 simple seta anterodistally and 6 unequal simple setae; carpus subrectangular, with 1 simple seta anterodistally, unequal setae posteriorly; propodus subrectangular, slightly shorter than carpus, with long simple setae posteriorly; dactylus falcate, with 1 penicillate seta anteriorly.</p><p>Pereopod 4 (Fig. <xref ref-type="fig" rid="F3">3C</xref>) similar to pereopod 3 except coxa broadened, posterior margin excavate, posterodistal lobe produced, truncate, corner rounded.</p><p>Pereopod 5 (Fig. <xref ref-type="fig" rid="F3">3D</xref>), coxa large, with rounded corners, subquadrate, hind lobe margin angled distally, width subequal to length; basis subcircular, width subequal to length, expanded posteriorly, margin serrate, posteroventral lobe broadly rounded, anterior margin with a row of robust setae; merus expanded posteriorly, anterior margin with 4 simple setae and 3 robust setae, posterior margin with 3 robust setae; carpus 0.56× merus, anterior margin with 2 robust setae and 3 robust setae distally, posterior margin with 1 robust seta distally; propodus rectangular, 1.70× carpus, anterior margin with 3 robust setae; dactylus falcate, with 1 penicillate seta posteriorly.</p><p>Pereopod 6 (Fig. <xref ref-type="fig" rid="F3">3E</xref>), coxa bilobate, anterior lobe small, posterior lobe roundly produced ventrally; basis subquadrate, posterior margin serrate, posteroventral lobe broadly rounded, anterior margin slightly concave, with 7 robust setae; merus expanded posteriorly, anterior margin with 2 long simple and 3 small robust setae, posterior margin with 2 robust setae; carpus 1.36× merus, anterior margin with 2 robust setae and 3 robust setae distally, posterior margin with 1 robust seta distally; propodus rectangular, 1.43× carpus, anterior margin with 3 clusters of 2 robust setae and 1 robust seta distally; dactylus falcate, with 1 penicillate seta posteriorly.</p><p>Pereopod 7 (Fig. <xref ref-type="fig" rid="F3">3F</xref>) similar to pereopod 6, but coxa unilobate; basis much broader than that of pereopod 6, posterior margin broadly expanded.</p><p>Uropod 1 (Fig. <xref ref-type="fig" rid="F3">3G</xref>), peduncle subrectangular, 1.38× outer ramus, with a row of 5 dorsolateral, 2 dorsomedial, and 1 apicolateral robust setae; each ramus with distinct notch with inserted robust setae; outer ramus subequal in length to inner one, both rami each with 1 dorsolateral and 1 dorsomedial robust setae.</p><p>Uropod 2 (Fig. <xref ref-type="fig" rid="F3">3H</xref>), peduncle subequal in length to both rami, with 4 dorsolateral and 3 medial robust setae; each ramus with distinct notch with inserted robust setae; outer ramus subequal in length to inner one, both rami each with 1 dorsolateral and 1 dorsomedial robust setae.</p><p>Uropod 3 (Fig. <xref ref-type="fig" rid="F3">3I</xref>), peduncle short, 0.58× outer ramus, with 2 ventrodistal, 3 dorsomedial, and 1 dorsolateral robust setae; outer ramus biarticulate, 1.06× inner ramus, proximal article with 6 long plumose setae along inner margin and 2 robust setae laterally, each margin with 1 robust seta distally; distal article short, 0.26× proximal one; inner ramus slightly exceed base of distal article of outer ramus, outer margin with a row of 7 plumose setae, inner margin unarmed.</p><p>Telson (Fig. <xref ref-type="fig" rid="F3">3J</xref>) elongated, length 2.05× width, cleft 84% of its length, each lobe with 2 dorsolateral robust setae, 1 robust seta and 1 penicillate seta apically.</p><p><italic>Paratype</italic>, <italic>adult female</italic>: body (Figs <xref ref-type="fig" rid="F1">1B</xref>, <xref ref-type="fig" rid="F4">4A</xref>) about 7.2 mm long. Coxa 1 less anteriorly expanded than that of male.</p><p>Antenna 1 (Fig. <xref ref-type="fig" rid="F4">4B</xref>) stout, similar to that of male except peduncular article 1 with 6 penicillate setae dorsally; flagellum 8-articulate, calceoli absent; accessory flagellum 6-articulate, article 1 not elongated.</p><fig id="F4" position="float" orientation="portrait"><object-id xmlns:xlink="http://www.w3.org/1999/xlink" content-type="doi" xlink:type="simple">10.3897/zookeys.1015.60095.figure4</object-id><object-id xmlns:xlink="http://www.w3.org/1999/xlink" content-type="zenodo_dep_id" xlink:type="simple">4536764</object-id><object-id xmlns:xlink="http://www.w3.org/1999/xlink" content-type="arpha" xlink:type="simple">BDA1DA81-A98D-5C0D-A9C0-8C1A6753C030</object-id><label>Figure 4.</label><caption><p><italic><tp:taxon-name><tp:taxon-name-part taxon-name-part-type="genus" reg="Opisa">Opisa</tp:taxon-name-part><tp:taxon-name-part taxon-name-part-type="species" reg="parvimana">parvimana</tp:taxon-name-part></tp:taxon-name></italic> sp. nov. paratype, adult female, <abbrev xmlns:xlink="http://www.w3.org/1999/xlink" content-type="institution" xlink:title="the Marine Amphipoda Resources Bank of Korea" id="ABBRID0EMEAE" xlink:type="simple">MARBK</abbrev>-301, 7.2 mm <bold>A</bold> habitus <bold>B</bold> antenna 1 <bold>C</bold> antenna 2. Scale bars: 1.0 mm (<bold>A</bold>), 0.1 mm (<bold>B, C</bold>).</p></caption><graphic xmlns:xlink="http://www.w3.org/1999/xlink" xlink:href="zookeys-1015-099_article-60095__-g004.jpg" position="float" orientation="portrait" xlink:type="simple" id="oo_505279.jpg"><uri content-type="original_file" xlink:type="simple">https://binary.pensoft.net/fig/505279</uri></graphic></fig><p>Antenna 2 (Fig. <xref ref-type="fig" rid="F4">4C</xref>) slender, much shorter than that of male, peduncular articles 3–5 shorter than those of male; flagellum 7-articulate, calceoli absent.</p></tp:treatment-sec><tp:treatment-sec sec-type="etymology" id="SECID0EGFAE"><title>Etymology.</title><p>The species name is derived from the Latin <italic>parvus</italic> (=small) and <italic>manus</italic> (=hand) with reference to the relatively small propodus of the gnathopod 1.</p></tp:treatment-sec><tp:treatment-sec sec-type="remarks" id="SECID0EQFAE"><title>Remarks.</title><p>The genus <italic><tp:taxon-name><tp:taxon-name-part taxon-name-part-type="genus" reg="Opisa">Opisa</tp:taxon-name-part></tp:taxon-name></italic> Boeck, 1876 is similar to the genera <italic><tp:taxon-name><tp:taxon-name-part taxon-name-part-type="genus" reg="Cheirimedon">Cheirimedon</tp:taxon-name-part></tp:taxon-name></italic> Stebbing, 1888, <italic><tp:taxon-name><tp:taxon-name-part taxon-name-part-type="genus" reg="Normanion">Normanion</tp:taxon-name-part></tp:taxon-name></italic> Bonnier, 1893, <italic><tp:taxon-name><tp:taxon-name-part taxon-name-part-type="genus" reg="Podoprionella">Podoprionella</tp:taxon-name-part></tp:taxon-name></italic> G.O. Sars, 1895, and <italic><tp:taxon-name><tp:taxon-name-part taxon-name-part-type="genus" reg="Podoprionides">Podoprionides</tp:taxon-name-part></tp:taxon-name></italic> Walker, 1906 in having deep coxal plates, a bilobate telson, small modification or reduction of mandible and maxilliped palps, and distinctly biarticulate outer ramus of uropod 3. However, the genus <italic><tp:taxon-name><tp:taxon-name-part taxon-name-part-type="genus" reg="Opisa">Opisa</tp:taxon-name-part></tp:taxon-name></italic> is easily distinguished from these genera by the following features: 1) enlarged gnathopod 1, strongly subchelate or cheliform; 2) mandibular molar very reduced or even missing; and 3) maxilliped, broadened outer plate and reduced palp (<xref ref-type="bibr" rid="B1">Bousfield 1987</xref>).</p><p><italic><tp:taxon-name><tp:taxon-name-part taxon-name-part-type="genus" reg="Opisa">Opisa</tp:taxon-name-part><tp:taxon-name-part taxon-name-part-type="species" reg="parvimana">parvimana</tp:taxon-name-part></tp:taxon-name></italic> sp. nov. is similar to <italic><tp:taxon-name><tp:taxon-name-part taxon-name-part-type="genus" reg="Opisa">O.</tp:taxon-name-part><tp:taxon-name-part taxon-name-part-type="species" reg="odontochela">odontochela</tp:taxon-name-part></tp:taxon-name></italic> Bousfield, 1987 based on the following characteristics: 1) gnathopod 1 with upwardly directed dactylus; 2) gnathopod 1, palm with lined robust setae; 3) gnathopod 2 with single palmar robust seta; and 4) uropods 1 and 2, rami with a robust seta on mid-dorsal margin. However, the new species differs from <italic><tp:taxon-name><tp:taxon-name-part taxon-name-part-type="genus" reg="Opisa">O.</tp:taxon-name-part><tp:taxon-name-part taxon-name-part-type="species" reg="odontochela">odontochela</tp:taxon-name-part></tp:taxon-name></italic> in the following characteristics (compared with the characteristics of <italic><tp:taxon-name><tp:taxon-name-part taxon-name-part-type="genus" reg="Opisa">O.</tp:taxon-name-part><tp:taxon-name-part taxon-name-part-type="species" reg="odontochela">odontochela</tp:taxon-name-part></tp:taxon-name></italic> in parentheses): 1) gnathopod 1, palm with 12 blunt robust setae (vs. about 24-toothed rods); 2) uropod 3, margins of rami with robust setae and plumose setae (vs. margins unarmed).</p></tp:treatment-sec><tp:treatment-sec sec-type="distribution" id="SECID0ESIAE"><title>Distribution.</title><p>South Korea (East Sea).</p></tp:treatment-sec><ref-list><ref id="B1"><mixed-citation xmlns:xlink="http://www.w3.org/1999/xlink" xlink:type="simple"><person-group><name name-style="western"><surname>Bousfield</surname><given-names>EL</given-names></name></person-group> (<year>1987</year>) <article-title>Amphipod parasites of fishes of Canada.</article-title><source>Canadian Bulletin of Fisheries and Aquatic Sciences</source><volume>217</volume>: <fpage>1</fpage>–<lpage>37</lpage>.</mixed-citation></ref></ref-list></tp:taxon-treatment>
